# Supplementary material for: Genome-wide Cas9 binding specificity in Saccharomyces cerevisiae
Source: PeerJ. 2020 Jul 29;8:e9442. doi: 10.7717/peerj.9442 (PMC7395602; doi:10.7717/peerj.9442)
Supplement: Data S2 — The annotated plasmid sequence of the expression plasmid used in this study which includes the ADH1 promoter driven dCas9 gene. [file peerj-08-9442-s003.gb]

LOCUS       Exported               10278 bp ds-DNA     circular SYN 13-SEP-2019
DEFINITION  synthetic circular DNA
ACCESSION   .
VERSION     .
KEYWORDS    .
SOURCE      synthetic DNA construct
  ORGANISM  synthetic DNA construct
REFERENCE   1  (bases 1 to 10278)
  AUTHORS   waldripzachary
  TITLE     Direct Submission
  JOURNAL   Exported Friday, Sep 13, 2019 from SnapGene Viewer 4.3.11
            https://www.snapgene.com
FEATURES             Location/Qualifiers
     source          1..10278
                     /organism="synthetic DNA construct"
                     /mol_type="other DNA"
     terminator      106..293
                     /gene="S. cerevisiae ADH1"
                     /label=ADH1 terminator
                     /note="transcription terminator for the S. cerevisiae 
                     alcohol dehydrogenase 1 (ADH1) gene"
     CDS             complement(346..1020)
                     /codon_start=1
                     /gene="S. cerevisiae TRP1"
                     /product="phosphoribosylanthranilate isomerase, required 
                     for tryptophan biosynthesis"
                     /label=TRP1
                     /note="yeast auxotrophic marker"
                     /translation="MSVINFTGSSGPLVKVCGLQSTEAAECALDSDADLLGIICVPNRK
                     RTIDPVIARKISSLVKAYKNSSGTPKYLVGVFRNQPKEDVLALVNDYGIDIVQLHGDES
                     WQEYQEFLGLPVIKRLVFPKDCNILLSAASQKPHSFIPLFDSEAGGTGELLDWNSISDW
                     VGRQESPESLHFMLAGGLTPENVGDALRLNGVIGVDVSGGVETNGVKDSNKIANFVKNA
                     KK"
     promoter        complement(1021..1122)
                     /gene="S. cerevisiae TRP1"
                     /label=TRP1 promoter
     primer_bind     complement(1137..1153)
                     /label=M13 rev
                     /note="common sequencing primer, one of multiple similar 
                     variants"
     rep_origin      complement(1539..2127)
                     /direction=LEFT
                     /label=ori
                     /note="high-copy-number ColE1/pMB1/pBR322/pUC origin of 
                     replication"
     CDS             complement(2296..3111)
                     /codon_start=1
                     /gene="aph(3')-Ia"
                     /product="aminoglycoside phosphotransferase"
                     /label=KanR
                     /note="confers resistance to kanamycin in bacteria or G418 
                     (Geneticin(R)) in eukaryotes"
                     /translation="MSHIQRETSCSRPRLNSNMDADLYGYKWARDNVGQSGATIYRLYG
                     KPDAPELFLKHGKGSVANDVTDEMVRLNWLTEFMPLPTIKHFIRTPDDAWLLTTAIPGK
                     TAFQVLEEYPDSGENIVDALAVFLRRLHSIPVCNCPFNSDRVFRLAQAQSRMNNGLVDA
                     SDFDDERNGWPVEQVWKEMHKLLPFSPDSVVTHGDFSLDNLIFDEGKLIGCIDVGRVGI
                     ADRYQDLAILWNCLGEFSPSLQKRLFQKYGIDNPDMNKLQFHLMLDEFF"
     rep_origin      3470..4634
                     /label=2u ori
                     /note="yeast 2u plasmid origin of replication"
     promoter        4728..4746
                     /label=T3 promoter
                     /note="promoter for bacteriophage T3 RNA polymerase"
     promoter        4764..5032
                     /label=SNR52 promoter
                     /note="promoter for the S. cerevisiae small nucleolar RNA 
                     gene SNR52"
     misc_RNA        5051..5126
                     /label=gRNA scaffold
                     /note="guide RNA scaffold for the Streptococcus pyogenes 
                     CRISPR/Cas9 system"
     terminator      5130..5149
                     /label=SUP4 terminator
                     /note="transcription terminator for the S. cerevisiae SUP4 
                     tRNA gene"
     misc_feature    5260..5602
                     /label=ADH1 Promoter
     misc_feature    5615..6064
                     /label=Protein A tag
     CDS             6083..10186
                     /codon_start=1
                     /product="catalytically dead mutant of the Cas9 
                     endonuclease from the Streptococcus pyogenes Type II 
                     CRISPR/Cas system"
                     /label=dCas9
                     /note="RNA-guided DNA-binding protein that lacks 
                     endonuclease activity due to the D10A mutation in the RuvC 
                     catalytic domain and the H840A mutation in the HNH 
                     catalytic domain"
                     /translation="MDKKYSIGLAIGTNSVGWAVITDEYKVPSKKFKVLGNTDRHSIKK
                     NLIGALLFDSGETAEATRLKRTARRRYTRRKNRICYLQEIFSNEMAKVDDSFFHRLEES
                     FLVEEDKKHERHPIFGNIVDEVAYHEKYPTIYHLRKKLVDSTDKADLRLIYLALAHMIK
                     FRGHFLIEGDLNPDNSDVDKLFIQLVQTYNQLFEENPINASGVDAKAILSARLSKSRRL
                     ENLIAQLPGEKKNGLFGNLIALSLGLTPNFKSNFDLAEDAKLQLSKDTYDDDLDNLLAQ
                     IGDQYADLFLAAKNLSDAILLSDILRVNTEITKAPLSASMIKRYDEHHQDLTLLKALVR
                     QQLPEKYKEIFFDQSKNGYAGYIDGGASQEEFYKFIKPILEKMDGTEELLVKLNREDLL
                     RKQRTFDNGSIPHQIHLGELHAILRRQEDFYPFLKDNREKIEKILTFRIPYYVGPLARG
                     NSRFAWMTRKSEETITPWNFEEVVDKGASAQSFIERMTNFDKNLPNEKVLPKHSLLYEY
                     FTVYNELTKVKYVTEGMRKPAFLSGEQKKAIVDLLFKTNRKVTVKQLKEDYFKKIECFD
                     SVEISGVEDRFNASLGTYHDLLKIIKDKDFLDNEENEDILEDIVLTLTLFEDREMIEER
                     LKTYAHLFDDKVMKQLKRRRYTGWGRLSRKLINGIRDKQSGKTILDFLKSDGFANRNFM
                     QLIHDDSLTFKEDIQKAQVSGQGDSLHEHIANLAGSPAIKKGILQTVKVVDELVKVMGR
                     HKPENIVIEMARENQTTQKGQKNSRERMKRIEEGIKELGSQILKEHPVENTQLQNEKLY
                     LYYLQNGRDMYVDQELDINRLSDYDVDAIVPQSFLKDDSIDNKVLTRSDKNRGKSDNVP
                     SEEVVKKMKNYWRQLLNAKLITQRKFDNLTKAERGGLSELDKAGFIKRQLVETRQITKH
                     VAQILDSRMNTKYDENDKLIREVKVITLKSKLVSDFRKDFQFYKVREINNYHHAHDAYL
                     NAVVGTALIKKYPKLESEFVYGDYKVYDVRKMIAKSEQEIGKATAKYFFYSNIMNFFKT
                     EITLANGEIRKRPLIETNGETGEIVWDKGRDFATVRKVLSMPQVNIVKKTEVQTGGFSK
                     ESILPKRNSDKLIARKKDWDPKKYGGFDSPTVAYSVLVVAKVEKGKSKKLKSVKELLGI
                     TIMERSSFEKNPIDFLEAKGYKEVKKDLIIKLPKYSLFELENGRKRMLASAGELQKGNE
                     LALPSKYVNFLYLASHYEKLKGSPEDNEQKQLFVEQHKHYLDEIIEQISEFSKRVILAD
                     ANLDKVLSAYNKHRDKPIREQAENIIHLFTLTNLGAPAAFKYFDTTIDRKRYTSTKEVL
                     DATLIHQSITGLYETRIDLSQLGGD"
     CDS             10199..10219
                     /codon_start=1
                     /product="nuclear localization signal of SV40 (simian virus
                     40) large T antigen"
                     /label=SV40 NLS
                     /translation="PKKKRKV"
     CDS             10223..10243
                     /codon_start=1
                     /product="nuclear localization signal of SV40 (simian virus
                     40) large T antigen"
                     /label=SV40 NLS
                     /translation="PKKKRKV"
     CDS             10247..10267
                     /codon_start=1
                     /product="nuclear localization signal of SV40 (simian virus
                     40) large T antigen"
                     /label=SV40 NLS
                     /translation="PKKKRKV"
ORIGIN
        1 caattgtcgt agatcttcgt cagcagagct tcaccattga agggctggcg gttggggtta
       61 ttcgcaacgg cgactggctg tgaggatccg ccaagctaat tccgggcgaa tttcttatga
      121 tttatgattt ttattattaa ataagttata aaaaaaataa gtgtatacaa attttaaagt
      181 gactcttagg ttttaaaacg aaaattcttg ttcttgagta actctttcct gtaggtcagg
      241 ttgctttctc aggtatagca tgaggtcgct cttattgacc acacctctac cggcatgccg
      301 gcaagtgcac aaacaatact taaataaata ctactcagta ataacctatt tcttagcatt
      361 tttgacgaaa tttgctattt tgttagagtc ttttacacca tttgtctcca cacctccgct
      421 tacatcaaca ccaataacgc catttaatct aagcgcatca ccaacatttt ctggcgtcag
      481 tccaccagct aacataaaat gtaagctttc ggggctctct tgccttccaa cccagtcaga
      541 aatcgagttc caatccaaaa gttcacctgt cccacctgct tctgaatcaa acaagggaat
      601 aaacgaatga ggtttctgtg aagctgcact gagtagtatg ttgcagtctt ttggaaatac
      661 gagtctttta ataactggca aaccgaggaa ctcttggtat tcttgccacg actcatctcc
      721 atgcagttgg acgatatcaa tgccgtaatc attgaccaga gccaaaacat cctccttagg
      781 ttgattacga aacacgccaa ccaagtattt cggagtgcct gaactatttt tatatgcttt
      841 tacaagactt gaaattttcc ttgcaataac cgggtcaatt gttctctttc tattgggcac
      901 acatataata cccagcaagt cagcatcgga atctagagca cattctgcgg cctctgtgct
      961 ctgcaagccg caaactttca ccaatggacc agaactacct gtgaaattaa taacagacat
     1021 actccaagct gcctttgtgt gcttaatcac gtatactcac gtgctcaata gtcaccaatg
     1081 ccctccctct tggccctctc cttttctttt ttcgaccgaa ttaattcgta atcatggtca
     1141 tagctgtttc ctgtgtgaaa ttgttatccg ctcacaattc cacacaacat acgagccgga
     1201 agcataaagt gtaaagcctg gggtgcctaa tgagtgaggt aactcacatt aattgcgttg
     1261 cgctcactgc ccgctttcca gtcgggaaac ctgtcgtgcc agctggatta atgaatcggc
     1321 caacgcgcgg ggagaggcgg tttgcgtatt gggcgctctt ccgcttcctc gctcactgac
     1381 tcgctgcgct cggtcgttcg gctgcggcga gcggtatcag ctcactcaaa ggcggtaata
     1441 cggttatcca cagaatcagg ggataacgca ggaaagaaca tgtgagcaaa aggccagcaa
     1501 aaggccagga accgtaaaaa ggccgcgttg ctggcgtttt tccataggct ccgcccccct
     1561 gacgagcatc acaaaaatcg acgctcaagt cagaggtggc gaaacccgac aggactataa
     1621 agataccagg cgtttccccc tggaagctcc ctcgtgcgct ctcctgttcc gaccctgccg
     1681 cttaccggat acctgtccgc ctttctccct tcgggaagcg tggcgctttc tcatagctca
     1741 cgctgtaggt atctcagttc ggtgtaggtc gttcgctcca agctgggctg tgtgcacgaa
     1801 ccccccgttc agcccgaccg ctgcgcctta tccggtaact atcgtcttga gtccaacccg
     1861 gtaagacacg acttatcgcc actggcagca gccactggta acaggattag cagagcgagg
     1921 tatgtaggcg gtgctacaga gttcttgaag tggtggccta actacggcta cactagaaga
     1981 acagtatttg gtatctgcgc tctgctgaag ccagttacct tcggaaaaag agttggtagc
     2041 tcttgatccg gcaaacaaac caccgctggt agcggtggtt tttttgtttg caagcagcag
     2101 attacgcgca gaaaaaaagg atctcaagaa gatcctttga tcttttctac ggggtctgac
     2161 gctcagtgga acgaaaactc acgttaaggg attttggtca tgtggatgat ccagttcgat
     2221 ttattcaaca aagccgccgt cccgtcaagt cagcgtaatg ctctgccagt gttacaacca
     2281 attaaccaat tctgattaga aaaactcatc gagcatcaaa tgaaactgca atttattcat
     2341 atcaggatta tcaataccat atttttgaaa aagccgtttc tgtaatgaag gagaaaactc
     2401 accgaggcag ttccatagga tggcaagatc ctggtatcgg tctgcgattc cgactcgtcc
     2461 aacatcaata caacctatta atttcccctc gtcaaaaata aggttatcaa gtgagaaatc
     2521 accatgagtg acgactgaat ccggtgagaa tggcaaaagc ttatgcattt ctttccagac
     2581 ttgttcaaca ggccagccat tacgctcgtc atcaaaatca ctcgcatcaa ccaaaccgtt
     2641 attcattcgt gattgcgcct gagcgagacg aaatacgcga tcgctgttaa aaggacaatt
     2701 acaaacagga atcgaatgca accggcgcag gaacactgcc agcgcatcaa caatattttc
     2761 acctgaatca ggatattctt ctaatacctg gaatgctgtt ttgcctggga tcgcagtggt
     2821 gagtaaccat gcatcatcag gagtacggat aaaatgcttg atggtcggaa gaggcataaa
     2881 ttccgtcagc cagtttagtc tgaccatctc atctgtaaca tcattggcaa cgctaccttt
     2941 gccatgtttc agaaacaact ctggcgcatc gggcttccca tacaatcgat agattgtcgc
     3001 acctgattgc ccgacattat cgcgagccca tttataccca tataaatcag catccatgtt
     3061 ggaatttaat cgcggcctcg agcaagacgt ttcccgttga atatggctca taacacccct
     3121 tgtattactg tttatgtaag cagacagttt tattgttcat gatgatatat ttttatcttg
     3181 tgcaatgtaa catcagagat tttgagacac aacgtggctt actaggatcg atccgacatg
     3241 acattaacct ataaaaatag gcgtatcacg aggccctttc gtctcgcgcg tttcggtgat
     3301 gacggtgaaa acctctgaca catgcagctc ccggagacgg tcacagcttg tctgtaagcg
     3361 gatgccggga gcagacaagc ccgtcagggc gcgtcagcgg gtgttggcgg gtgtcggggc
     3421 tggcttaact atgcggcatc agagcagatt gtactgagag tgcaccataa cgcatttaag
     3481 cataaacacg cactatgccg ttcttctcat gtatatatat atacaggcaa cacgcagata
     3541 taggtgcgac gtgaacagtg agctgtatgt gcgcagctcg cgttgcattt tcggaagcgc
     3601 tcgttttcgg aaacgctttg aagttcctat tccgaagttc ctattctcta gctagaaagt
     3661 ataggaactt cagagcgctt ttgaaaacca aaagcgctct gaagacgcac tttcaaaaaa
     3721 ccaaaaacgc accggactgt aacgagctac taaaatattg cgaataccgc ttccacaaac
     3781 attgctcaaa agtatctctt tgctatatat ctctgtgcta tatccctata taacctaccc
     3841 atccaccttt cgctccttga acttgcatct aaactcgacc tctacatttt ttatgtttat
     3901 ctctagtatt actctttaga caaaaaaatt gtagtaagaa ctattcatag agtgaatcga
     3961 aaacaatacg aaaatgtaaa catttcctat acgtagtata tagagacaaa atagaagaaa
     4021 ccgttcataa ttttctgacc aatgaagaat catcaacgct atcactttct gttcacaaag
     4081 tatgcgcaat ccacatcggt atagaatata atcggggatg cctttatctt gaaaaaatgc
     4141 acccgcagct tcgctagtaa tcagtaaacg cgggaagtgg agtcaggctt tttttatgga
     4201 agagaaaata gacaccaaag tagccttctt ctaaccttaa cggacctaca gtgcaaaaag
     4261 ttatcaagag actgcattat agagcgcaca aaggagaaaa aaagtaatct aagatgcttt
     4321 gttagaaaaa tagcgctctc gggatgcatt tttgtagaac aaaaaagaag tatagattct
     4381 ttgttggtaa aatagcgctc tcgcgttgca tttctgttct gtaaaaatgc agctcagatt
     4441 ctttgtttga aaaattagcg ctctcgcgtt gcatttttgt tttacaaaaa tgaagcacag
     4501 attcttcgtt ggtaaaatag cgctttcgcg ttgcatttct gttctgtaaa aatgcagctc
     4561 agattctttg tttgaaaaat tagcgctctc gcgttgcatt tttgttctac aaaatgaagc
     4621 acagatgctt cgttgcttgc atgcaacttc ttttcttttt ttttcttttc tctctccccc
     4681 gttgttacta gtggaaacag ctatgaccat gattacgcca agcgcgcaat taaccctcac
     4741 taaagggaac aaaagctgga gcttctttga aaagataatg tatgattatg ctttcactca
     4801 tatttataca gaaacttgat gttttctttc gagtatatac aaggtgatta catgtacgtt
     4861 tgaagtacaa ctctagattt tgtagtgccc tcttgggcta gcggtaaagg tgcgcatttt
     4921 ttcacaccct acaatgttct gttcaaaaga ttttggtcaa acgctgtaga agtgaaagtt
     4981 ggtgcgcatg tttcggcgtt cgaaacttct ccgcagtgaa agataaatga tcgttggtag
     5041 cactttgatg gttttagagc tagaaatagc aagttaaaat aaggctagtc cgttatcaac
     5101 ttgaaaaagt ggcaccgagt cggtggtgct ttttttgttt tttatgtctt cgagtcatgt
     5161 aattagttat gtcacgctta cgttcacgcc ctccccccac atccgctcta accgaaaaac
     5221 tagtctcacc atatccgcaa tgacaaaaaa aatgatggaa gacactaaag gaaaaaatta
     5281 acgacaaaga cagcaccaac agatgtcgtt gttccagagc tgatgagggg tatcttcgaa
     5341 cacacgaaac tttttccttc cttcattcac gcacactact ctctaatgag caacggtata
     5401 cggccttcct tccagttact tgaatttgaa ataaaaaaag tttgccgctt tgctatcaag
     5461 tataaataga cctgcaatta ttaatctttt gtttcctcgt cattgttctc gttccctttc
     5521 ttccttgttt ctttttctgc acaatatttc aagctatacc aagcatacaa tcaactccaa
     5581 gcttgaatta attccgggcg gagaattcga gctcatgcgt acgctgcagg tcgacggatc
     5641 ccctcaacaa aacaaaaccg cggctcttgc gcaacacgat gaagccgtgg acaacaaatt
     5701 caacaaagaa caacaaaacg cgttctatga gatcttacat ttacctaact taaacgaaga
     5761 acaacgaaac gccttcatcc aaagtttaaa agatgaccca agccaaagcg ctaacctttt
     5821 agcagaagct aaaaagctaa atgatgctca ggcgccgaaa gtagacaaca aattcaacaa
     5881 agaacaacaa aacgcgttct atgagatctt acatttacct aacttaaacg aagaacaacg
     5941 aaacgccttc atccaaagtt taaaagatga cccaagccaa agcgctaacc ttttagcaga
     6001 agctaaaaag ctaaatgatg ctcaggcgcc gaaagtagac gcgaattccg cggctcttgc
     6061 tagcgccccg ggttcaggtt caatggacaa gaagtattct atcggactgg ccatcgggac
     6121 taatagcgtc gggtgggccg tgatcactga cgagtacaag gtgccctcta agaagttcaa
     6181 ggtgctcggg aacaccgacc ggcattccat caagaaaaat ctgatcggag ctctcctctt
     6241 tgattcaggg gagaccgctg aagcaacccg cctcaagcgg actgctagac ggcggtacac
     6301 caggaggaag aaccggattt gttaccttca agagatattc tccaacgaaa tggcaaaggt
     6361 cgacgacagc ttcttccata ggctggaaga atcattcctc gtggaagagg ataagaagca
     6421 tgaacggcat cccatcttcg gtaatatcgt cgacgaggtg gcctatcacg agaaataccc
     6481 aaccatctac catcttcgca aaaagctggt ggactcaacc gacaaggcag acctccggct
     6541 tatctacctg gccctggccc acatgatcaa gttcagaggc cacttcctga tcgagggcga
     6601 cctcaatcct gacaatagcg atgtggataa actgttcatc cagctggtgc agacttacaa
     6661 ccagctcttt gaagagaacc ccatcaatgc aagcggagtc gatgccaagg ccattctgtc
     6721 agcccggctg tcaaagagcc gcagacttga gaatcttatc gctcagctgc cgggtgaaaa
     6781 gaaaaatgga ctgttcggga acctgattgc tctttcactt gggctgactc ccaatttcaa
     6841 gtctaatttc gacctggcag aggatgccaa gctgcaactg tccaaggaca cctatgatga
     6901 cgatctcgac aacctcctgg cccagatcgg tgaccaatac gccgaccttt tccttgctgc
     6961 taagaatctt tctgacgcca tcctgctgtc tgacattctc cgcgtgaaca ctgaaatcac
     7021 caaggcccct ctttcagctt caatgattaa gcggtatgat gagcaccacc aggacctgac
     7081 cctgcttaag gcactcgtcc ggcagcagct tccggagaag tacaaggaaa tcttctttga
     7141 ccagtcaaag aatggatacg ccggctacat cgacggaggt gcctcccaag aggaatttta
     7201 taagtttatc aaacctatcc ttgagaagat ggacggcacc gaagagctcc tcgtgaaact
     7261 gaatcgggag gatctgctgc ggaagcagcg cactttcgac aatgggagca ttccccacca
     7321 gatccatctt ggggagcttc acgccatcct tcggcgccaa gaggacttct acccctttct
     7381 taaggacaac agggagaaga ttgagaaaat tctcactttc cgcatcccct actacgtggg
     7441 acccctcgcc agaggaaata gccggtttgc ttggatgacc agaaagtcag aagaaactat
     7501 cactccctgg aacttcgaag aggtggtgga caagggagcc agcgctcagt cattcatcga
     7561 acggatgact aacttcgata agaacctccc caatgagaag gtcctgccga aacattccct
     7621 gctctacgag tactttaccg tgtacaacga gctgaccaag gtgaaatatg tcaccgaagg
     7681 gatgaggaag cccgcattcc tgtcaggcga acaaaagaag gcaattgtgg accttctgtt
     7741 caagaccaat agaaaggtga ccgtgaagca gctgaaggag gactatttca agaaaattga
     7801 atgcttcgac tctgtggaga ttagcggggt cgaagatcgg ttcaacgcaa gcctgggtac
     7861 ctaccatgat ctgcttaaga tcatcaagga caaggatttt ctggacaatg aggagaacga
     7921 ggacatcctt gaggacattg tcctgactct cactctgttc gaggaccggg aaatgatcga
     7981 ggagaggctt aagacctacg cccatctgtt cgacgataaa gtgatgaagc aacttaaacg
     8041 gagaagatat accggatggg gacgccttag ccgcaaactc atcaacggaa tccgggacaa
     8101 acagagcgga aagaccattc ttgatttcct taagagcgac ggattcgcta atcgcaactt
     8161 catgcaactt atccatgatg attccctgac ctttaaggag gacatccaga aggcccaagt
     8221 gtctggacaa ggtgactcac tgcacgagca tatcgcaaat ctggctggtt cacccgctat
     8281 taagaagggt attctccaga ccgtgaaagt cgtggacgag ctggtcaagg tgatgggtcg
     8341 ccataaacca gagaacattg tcatcgagat ggccagggaa aaccagacta cccagaaggg
     8401 acagaagaac agcagggagc ggatgaaaag aattgaggaa gggattaagg agctcgggtc
     8461 acagatcctt aaagagcacc cggtggaaaa cacccagctt cagaatgaga agctctatct
     8521 gtactacctt caaaatggac gcgatatgta tgtggaccaa gagcttgata tcaacaggct
     8581 ctcagactac gacgtggacg ccatcgtccc tcagagcttc ctcaaagacg actcaattga
     8641 caataaggtg ctgactcgct cagacaagaa ccggggaaag tcagataacg tgccctcaga
     8701 ggaagtcgtg aaaaagatga agaactattg gcgccagctt ctgaacgcaa agctgatcac
     8761 tcagcggaag ttcgacaatc tcactaaggc tgagaggggc ggactgagcg aactggacaa
     8821 agcaggattc attaaacggc aacttgtgga gactcggcag attactaaac atgtcgccca
     8881 aatccttgac tcacgcatga ataccaagta cgacgaaaac gacaaactta tccgcgaggt
     8941 gaaggtgatt accctgaagt ccaagctggt cagcgatttc agaaaggact ttcaattcta
     9001 caaagtgcgg gagatcaata actatcatca tgctcatgac gcatatctga atgccgtggt
     9061 gggaaccgcc ctgatcaaga agtacccaaa gctggaaagc gagttcgtgt acggagacta
     9121 caaggtctac gacgtgcgca agatgattgc caaatctgag caggagatcg gaaaggccac
     9181 cgcaaagtac ttcttctaca gcaacatcat gaatttcttc aagaccgaaa tcacccttgc
     9241 aaacggtgag atccggaaga ggccgctcat cgagactaat ggggagactg gcgaaatcgt
     9301 gtgggacaag ggcagagatt tcgctaccgt gcgcaaagtg ctttctatgc ctcaagtgaa
     9361 catcgtgaag aaaaccgagg tgcaaaccgg aggcttttct aaggaatcaa tcctccccaa
     9421 gcgcaactcc gacaagctca ttgcaaggaa gaaggattgg gaccctaaga agtacggcgg
     9481 attcgattca ccaactgtgg cttattctgt cctggtcgtg gctaaggtgg aaaaaggaaa
     9541 gtctaagaag ctcaagagcg tgaaggaact gctgggtatc accattatgg agcgcagctc
     9601 cttcgagaag aacccaattg actttctcga agccaaaggt tacaaggaag tcaagaagga
     9661 ccttatcatc aagctcccaa agtatagcct gttcgaactg gagaatgggc ggaagcggat
     9721 gctcgcctcc gctggcgaac ttcagaaggg taatgagctg gctctcccct ccaagtacgt
     9781 gaatttcctc taccttgcaa gccattacga gaagctgaag gggagccccg aggacaacga
     9841 gcaaaagcaa ctgtttgtgg agcagcataa gcattatctg gacgagatca ttgagcagat
     9901 ttccgagttt tctaaacgcg tcattctcgc tgatgccaac ctcgataaag tccttagcgc
     9961 atacaataag cacagagaca aaccaattcg ggagcaggct gagaatatca tccacctgtt
    10021 caccctcacc aatcttggtg cccctgccgc attcaagtac ttcgacacca ccatcgaccg
    10081 gaaacgctat acctccacca aagaagtgct ggacgccacc ctcatccacc agagcatcac
    10141 cggactttac gaaactcgga ttgacctctc acagctcgga ggggatgagg gagctgatcc
    10201 aaaaaagaag agaaaggtag atccaaaaaa gaagagaaag gtagatccaa aaaagaagag
    10261 aaaggtatag gtttaaac
//
