# Supplementary material for: Genome-wide Cas9 binding specificity in Saccharomyces cerevisiae
Source: PeerJ. 2020 Jul 29;8:e9442. doi: 10.7717/peerj.9442 (PMC7395602; doi:10.7717/peerj.9442)
Supplement: Data S3 — The annotated plasmid sequence of the expression plasmid used in this study which includes the GAL1 promoter driven dCas9 gene. [file peerj-08-9442-s004.gb]

LOCUS       Exported               10386 bp ds-DNA     circular SYN 13-SEP-2019
DEFINITION  synthetic circular DNA
ACCESSION   .
VERSION     .
KEYWORDS    .
SOURCE      synthetic DNA construct
  ORGANISM  synthetic DNA construct
REFERENCE   1  (bases 1 to 10386)
  AUTHORS   waldripzachary
  TITLE     Direct Submission
  JOURNAL   Exported Friday, Sep 13, 2019 from SnapGene Viewer 4.3.11
            https://www.snapgene.com
FEATURES             Location/Qualifiers
     source          1..10386
                     /organism="synthetic DNA construct"
                     /mol_type="other DNA"
     terminator      106..293
                     /gene="S. cerevisiae ADH1"
                     /label=ADH1 terminator
                     /note="transcription terminator for the S. cerevisiae 
                     alcohol dehydrogenase 1 (ADH1) gene"
     CDS             complement(346..1020)
                     /codon_start=1
                     /gene="S. cerevisiae TRP1"
                     /product="phosphoribosylanthranilate isomerase, required 
                     for tryptophan biosynthesis"
                     /label=TRP1
                     /note="yeast auxotrophic marker"
                     /translation="MSVINFTGSSGPLVKVCGLQSTEAAECALDSDADLLGIICVPNRK
                     RTIDPVIARKISSLVKAYKNSSGTPKYLVGVFRNQPKEDVLALVNDYGIDIVQLHGDES
                     WQEYQEFLGLPVIKRLVFPKDCNILLSAASQKPHSFIPLFDSEAGGTGELLDWNSISDW
                     VGRQESPESLHFMLAGGLTPENVGDALRLNGVIGVDVSGGVETNGVKDSNKIANFVKNA
                     KK"
     promoter        complement(1021..1122)
                     /gene="S. cerevisiae TRP1"
                     /label=TRP1 promoter
     primer_bind     complement(1137..1153)
                     /label=M13 rev
                     /note="common sequencing primer, one of multiple similar 
                     variants"
     rep_origin      complement(1539..2127)
                     /direction=LEFT
                     /label=ori
                     /note="high-copy-number ColE1/pMB1/pBR322/pUC origin of 
                     replication"
     CDS             complement(2296..3111)
                     /codon_start=1
                     /gene="aph(3')-Ia"
                     /product="aminoglycoside phosphotransferase"
                     /label=KanR
                     /note="confers resistance to kanamycin in bacteria or G418 
                     (Geneticin(R)) in eukaryotes"
                     /translation="MSHIQRETSCSRPRLNSNMDADLYGYKWARDNVGQSGATIYRLYG
                     KPDAPELFLKHGKGSVANDVTDEMVRLNWLTEFMPLPTIKHFIRTPDDAWLLTTAIPGK
                     TAFQVLEEYPDSGENIVDALAVFLRRLHSIPVCNCPFNSDRVFRLAQAQSRMNNGLVDA
                     SDFDDERNGWPVEQVWKEMHKLLPFSPDSVVTHGDFSLDNLIFDEGKLIGCIDVGRVGI
                     ADRYQDLAILWNCLGEFSPSLQKRLFQKYGIDNPDMNKLQFHLMLDEFF"
     rep_origin      3470..4634
                     /label=2u ori
                     /note="yeast 2u plasmid origin of replication"
     promoter        4728..4746
                     /label=T3 promoter
                     /note="promoter for bacteriophage T3 RNA polymerase"
     promoter        4764..5032
                     /label=SNR52 promoter
                     /note="promoter for the S. cerevisiae small nucleolar RNA 
                     gene SNR52"
     misc_RNA        5051..5126
                     /label=gRNA scaffold
                     /note="guide RNA scaffold for the Streptococcus pyogenes 
                     CRISPR/Cas9 system"
     terminator      5130..5149
                     /label=SUP4 terminator
                     /note="transcription terminator for the S. cerevisiae SUP4 
                     tRNA gene"
     promoter        5261..5702
                     /gene="S. cerevisiae GAL1"
                     /label=GAL1 promoter
                     /note="inducible promoter, regulated by Gal4"
     protein_bind    5261..5378
                     /label=UAS
                     /bound_moiety="Gal4"
                     /note="upstream activating sequence mediating 
                     Gal4-dependent induction"
     misc_feature    5723..6172
                     /label=Protein A tag
     CDS             6191..10294
                     /codon_start=1
                     /product="catalytically dead mutant of the Cas9 
                     endonuclease from the Streptococcus pyogenes Type II 
                     CRISPR/Cas system"
                     /label=dCas9
                     /note="RNA-guided DNA-binding protein that lacks 
                     endonuclease activity due to the D10A mutation in the RuvC 
                     catalytic domain and the H840A mutation in the HNH 
                     catalytic domain"
                     /translation="MDKKYSIGLAIGTNSVGWAVITDEYKVPSKKFKVLGNTDRHSIKK
                     NLIGALLFDSGETAEATRLKRTARRRYTRRKNRICYLQEIFSNEMAKVDDSFFHRLEES
                     FLVEEDKKHERHPIFGNIVDEVAYHEKYPTIYHLRKKLVDSTDKADLRLIYLALAHMIK
                     FRGHFLIEGDLNPDNSDVDKLFIQLVQTYNQLFEENPINASGVDAKAILSARLSKSRRL
                     ENLIAQLPGEKKNGLFGNLIALSLGLTPNFKSNFDLAEDAKLQLSKDTYDDDLDNLLAQ
                     IGDQYADLFLAAKNLSDAILLSDILRVNTEITKAPLSASMIKRYDEHHQDLTLLKALVR
                     QQLPEKYKEIFFDQSKNGYAGYIDGGASQEEFYKFIKPILEKMDGTEELLVKLNREDLL
                     RKQRTFDNGSIPHQIHLGELHAILRRQEDFYPFLKDNREKIEKILTFRIPYYVGPLARG
                     NSRFAWMTRKSEETITPWNFEEVVDKGASAQSFIERMTNFDKNLPNEKVLPKHSLLYEY
                     FTVYNELTKVKYVTEGMRKPAFLSGEQKKAIVDLLFKTNRKVTVKQLKEDYFKKIECFD
                     SVEISGVEDRFNASLGTYHDLLKIIKDKDFLDNEENEDILEDIVLTLTLFEDREMIEER
                     LKTYAHLFDDKVMKQLKRRRYTGWGRLSRKLINGIRDKQSGKTILDFLKSDGFANRNFM
                     QLIHDDSLTFKEDIQKAQVSGQGDSLHEHIANLAGSPAIKKGILQTVKVVDELVKVMGR
                     HKPENIVIEMARENQTTQKGQKNSRERMKRIEEGIKELGSQILKEHPVENTQLQNEKLY
                     LYYLQNGRDMYVDQELDINRLSDYDVDAIVPQSFLKDDSIDNKVLTRSDKNRGKSDNVP
                     SEEVVKKMKNYWRQLLNAKLITQRKFDNLTKAERGGLSELDKAGFIKRQLVETRQITKH
                     VAQILDSRMNTKYDENDKLIREVKVITLKSKLVSDFRKDFQFYKVREINNYHHAHDAYL
                     NAVVGTALIKKYPKLESEFVYGDYKVYDVRKMIAKSEQEIGKATAKYFFYSNIMNFFKT
                     EITLANGEIRKRPLIETNGETGEIVWDKGRDFATVRKVLSMPQVNIVKKTEVQTGGFSK
                     ESILPKRNSDKLIARKKDWDPKKYGGFDSPTVAYSVLVVAKVEKGKSKKLKSVKELLGI
                     TIMERSSFEKNPIDFLEAKGYKEVKKDLIIKLPKYSLFELENGRKRMLASAGELQKGNE
                     LALPSKYVNFLYLASHYEKLKGSPEDNEQKQLFVEQHKHYLDEIIEQISEFSKRVILAD
                     ANLDKVLSAYNKHRDKPIREQAENIIHLFTLTNLGAPAAFKYFDTTIDRKRYTSTKEVL
                     DATLIHQSITGLYETRIDLSQLGGD"
     CDS             10307..10327
                     /codon_start=1
                     /product="nuclear localization signal of SV40 (simian virus
                     40) large T antigen"
                     /label=SV40 NLS
                     /translation="PKKKRKV"
     CDS             10331..10351
                     /codon_start=1
                     /product="nuclear localization signal of SV40 (simian virus
                     40) large T antigen"
                     /label=SV40 NLS
                     /translation="PKKKRKV"
     CDS             10355..10375
                     /codon_start=1
                     /product="nuclear localization signal of SV40 (simian virus
                     40) large T antigen"
                     /label=SV40 NLS
                     /translation="PKKKRKV"
ORIGIN
        1 caattgtcgt agatcttcgt cagcagagct tcaccattga agggctggcg gttggggtta
       61 ttcgcaacgg cgactggctg tgaggatccg ccaagctaat tccgggcgaa tttcttatga
      121 tttatgattt ttattattaa ataagttata aaaaaaataa gtgtatacaa attttaaagt
      181 gactcttagg ttttaaaacg aaaattcttg ttcttgagta actctttcct gtaggtcagg
      241 ttgctttctc aggtatagca tgaggtcgct cttattgacc acacctctac cggcatgccg
      301 gcaagtgcac aaacaatact taaataaata ctactcagta ataacctatt tcttagcatt
      361 tttgacgaaa tttgctattt tgttagagtc ttttacacca tttgtctcca cacctccgct
      421 tacatcaaca ccaataacgc catttaatct aagcgcatca ccaacatttt ctggcgtcag
      481 tccaccagct aacataaaat gtaagctttc ggggctctct tgccttccaa cccagtcaga
      541 aatcgagttc caatccaaaa gttcacctgt cccacctgct tctgaatcaa acaagggaat
      601 aaacgaatga ggtttctgtg aagctgcact gagtagtatg ttgcagtctt ttggaaatac
      661 gagtctttta ataactggca aaccgaggaa ctcttggtat tcttgccacg actcatctcc
      721 atgcagttgg acgatatcaa tgccgtaatc attgaccaga gccaaaacat cctccttagg
      781 ttgattacga aacacgccaa ccaagtattt cggagtgcct gaactatttt tatatgcttt
      841 tacaagactt gaaattttcc ttgcaataac cgggtcaatt gttctctttc tattgggcac
      901 acatataata cccagcaagt cagcatcgga atctagagca cattctgcgg cctctgtgct
      961 ctgcaagccg caaactttca ccaatggacc agaactacct gtgaaattaa taacagacat
     1021 actccaagct gcctttgtgt gcttaatcac gtatactcac gtgctcaata gtcaccaatg
     1081 ccctccctct tggccctctc cttttctttt ttcgaccgaa ttaattcgta atcatggtca
     1141 tagctgtttc ctgtgtgaaa ttgttatccg ctcacaattc cacacaacat acgagccgga
     1201 agcataaagt gtaaagcctg gggtgcctaa tgagtgaggt aactcacatt aattgcgttg
     1261 cgctcactgc ccgctttcca gtcgggaaac ctgtcgtgcc agctggatta atgaatcggc
     1321 caacgcgcgg ggagaggcgg tttgcgtatt gggcgctctt ccgcttcctc gctcactgac
     1381 tcgctgcgct cggtcgttcg gctgcggcga gcggtatcag ctcactcaaa ggcggtaata
     1441 cggttatcca cagaatcagg ggataacgca ggaaagaaca tgtgagcaaa aggccagcaa
     1501 aaggccagga accgtaaaaa ggccgcgttg ctggcgtttt tccataggct ccgcccccct
     1561 gacgagcatc acaaaaatcg acgctcaagt cagaggtggc gaaacccgac aggactataa
     1621 agataccagg cgtttccccc tggaagctcc ctcgtgcgct ctcctgttcc gaccctgccg
     1681 cttaccggat acctgtccgc ctttctccct tcgggaagcg tggcgctttc tcatagctca
     1741 cgctgtaggt atctcagttc ggtgtaggtc gttcgctcca agctgggctg tgtgcacgaa
     1801 ccccccgttc agcccgaccg ctgcgcctta tccggtaact atcgtcttga gtccaacccg
     1861 gtaagacacg acttatcgcc actggcagca gccactggta acaggattag cagagcgagg
     1921 tatgtaggcg gtgctacaga gttcttgaag tggtggccta actacggcta cactagaaga
     1981 acagtatttg gtatctgcgc tctgctgaag ccagttacct tcggaaaaag agttggtagc
     2041 tcttgatccg gcaaacaaac caccgctggt agcggtggtt tttttgtttg caagcagcag
     2101 attacgcgca gaaaaaaagg atctcaagaa gatcctttga tcttttctac ggggtctgac
     2161 gctcagtgga acgaaaactc acgttaaggg attttggtca tgtggatgat ccagttcgat
     2221 ttattcaaca aagccgccgt cccgtcaagt cagcgtaatg ctctgccagt gttacaacca
     2281 attaaccaat tctgattaga aaaactcatc gagcatcaaa tgaaactgca atttattcat
     2341 atcaggatta tcaataccat atttttgaaa aagccgtttc tgtaatgaag gagaaaactc
     2401 accgaggcag ttccatagga tggcaagatc ctggtatcgg tctgcgattc cgactcgtcc
     2461 aacatcaata caacctatta atttcccctc gtcaaaaata aggttatcaa gtgagaaatc
     2521 accatgagtg acgactgaat ccggtgagaa tggcaaaagc ttatgcattt ctttccagac
     2581 ttgttcaaca ggccagccat tacgctcgtc atcaaaatca ctcgcatcaa ccaaaccgtt
     2641 attcattcgt gattgcgcct gagcgagacg aaatacgcga tcgctgttaa aaggacaatt
     2701 acaaacagga atcgaatgca accggcgcag gaacactgcc agcgcatcaa caatattttc
     2761 acctgaatca ggatattctt ctaatacctg gaatgctgtt ttgcctggga tcgcagtggt
     2821 gagtaaccat gcatcatcag gagtacggat aaaatgcttg atggtcggaa gaggcataaa
     2881 ttccgtcagc cagtttagtc tgaccatctc atctgtaaca tcattggcaa cgctaccttt
     2941 gccatgtttc agaaacaact ctggcgcatc gggcttccca tacaatcgat agattgtcgc
     3001 acctgattgc ccgacattat cgcgagccca tttataccca tataaatcag catccatgtt
     3061 ggaatttaat cgcggcctcg agcaagacgt ttcccgttga atatggctca taacacccct
     3121 tgtattactg tttatgtaag cagacagttt tattgttcat gatgatatat ttttatcttg
     3181 tgcaatgtaa catcagagat tttgagacac aacgtggctt actaggatcg atccgacatg
     3241 acattaacct ataaaaatag gcgtatcacg aggccctttc gtctcgcgcg tttcggtgat
     3301 gacggtgaaa acctctgaca catgcagctc ccggagacgg tcacagcttg tctgtaagcg
     3361 gatgccggga gcagacaagc ccgtcagggc gcgtcagcgg gtgttggcgg gtgtcggggc
     3421 tggcttaact atgcggcatc agagcagatt gtactgagag tgcaccataa cgcatttaag
     3481 cataaacacg cactatgccg ttcttctcat gtatatatat atacaggcaa cacgcagata
     3541 taggtgcgac gtgaacagtg agctgtatgt gcgcagctcg cgttgcattt tcggaagcgc
     3601 tcgttttcgg aaacgctttg aagttcctat tccgaagttc ctattctcta gctagaaagt
     3661 ataggaactt cagagcgctt ttgaaaacca aaagcgctct gaagacgcac tttcaaaaaa
     3721 ccaaaaacgc accggactgt aacgagctac taaaatattg cgaataccgc ttccacaaac
     3781 attgctcaaa agtatctctt tgctatatat ctctgtgcta tatccctata taacctaccc
     3841 atccaccttt cgctccttga acttgcatct aaactcgacc tctacatttt ttatgtttat
     3901 ctctagtatt actctttaga caaaaaaatt gtagtaagaa ctattcatag agtgaatcga
     3961 aaacaatacg aaaatgtaaa catttcctat acgtagtata tagagacaaa atagaagaaa
     4021 ccgttcataa ttttctgacc aatgaagaat catcaacgct atcactttct gttcacaaag
     4081 tatgcgcaat ccacatcggt atagaatata atcggggatg cctttatctt gaaaaaatgc
     4141 acccgcagct tcgctagtaa tcagtaaacg cgggaagtgg agtcaggctt tttttatgga
     4201 agagaaaata gacaccaaag tagccttctt ctaaccttaa cggacctaca gtgcaaaaag
     4261 ttatcaagag actgcattat agagcgcaca aaggagaaaa aaagtaatct aagatgcttt
     4321 gttagaaaaa tagcgctctc gggatgcatt tttgtagaac aaaaaagaag tatagattct
     4381 ttgttggtaa aatagcgctc tcgcgttgca tttctgttct gtaaaaatgc agctcagatt
     4441 ctttgtttga aaaattagcg ctctcgcgtt gcatttttgt tttacaaaaa tgaagcacag
     4501 attcttcgtt ggtaaaatag cgctttcgcg ttgcatttct gttctgtaaa aatgcagctc
     4561 agattctttg tttgaaaaat tagcgctctc gcgttgcatt tttgttctac aaaatgaagc
     4621 acagatgctt cgttgcttgc atgcaacttc ttttcttttt ttttcttttc tctctccccc
     4681 gttgttacta gtggaaacag ctatgaccat gattacgcca agcgcgcaat taaccctcac
     4741 taaagggaac aaaagctgga gcttctttga aaagataatg tatgattatg ctttcactca
     4801 tatttataca gaaacttgat gttttctttc gagtatatac aaggtgatta catgtacgtt
     4861 tgaagtacaa ctctagattt tgtagtgccc tcttgggcta gcggtaaagg tgcgcatttt
     4921 ttcacaccct acaatgttct gttcaaaaga ttttggtcaa acgctgtaga agtgaaagtt
     4981 ggtgcgcatg tttcggcgtt cgaaacttct ccgcagtgaa agataaatga tcccagtttc
     5041 atgtactgtc gttttagagc tagaaatagc aagttaaaat aaggctagtc cgttatcaac
     5101 ttgaaaaagt ggcaccgagt cggtggtgct ttttttgttt tttatgtctt cgagtcatgt
     5161 aattagttat gtcacgctta cgttcacgcc ctccccccac atccgctcta accgaaaaac
     5221 tagtctcacc atatccgcaa tgacaaaaaa aatgatggaa cggattagaa gccgccgagc
     5281 gggcgacagc cctccgacgg aagactctcc tccgtgcgtc ctcgtcttca ccggtcgcgt
     5341 tcctgaaacg cagatgtgcc tcgcgccgca ctgctccgaa caataaagat tctacaatac
     5401 tagcttttat ggttatgaag aggaaaaatt ggcagtaacc tggccccaca aaccttcaaa
     5461 ttaacgaatc aaattaacaa ccataggatg ataatgcgat tagtttttta gccttatttc
     5521 tggggtaatt aatcagcgaa gcgatgattt ttgatctatt aacagatata taaatggaaa
     5581 agctgcataa ccactttaac taatactttc aacattttca gtttgtatta cttcttattc
     5641 aaatgtcata aaagtatcaa caaaaaattg ttaatatacc tctatacttt aacgtcaagg
     5701 agaaaaaaca gaattcgagc tcatgcgtac gctgcaggtc gacggatccc ctcaacaaaa
     5761 caaaaccgcg gctcttgcgc aacacgatga agccgtggac aacaaattca acaaagaaca
     5821 acaaaacgcg ttctatgaga tcttacattt acctaactta aacgaagaac aacgaaacgc
     5881 cttcatccaa agtttaaaag atgacccaag ccaaagcgct aaccttttag cagaagctaa
     5941 aaagctaaat gatgctcagg cgccgaaagt agacaacaaa ttcaacaaag aacaacaaaa
     6001 cgcgttctat gagatcttac atttacctaa cttaaacgaa gaacaacgaa acgccttcat
     6061 ccaaagttta aaagatgacc caagccaaag cgctaacctt ttagcagaag ctaaaaagct
     6121 aaatgatgct caggcgccga aagtagacgc gaattccgcg gctcttgcta gcgccccggg
     6181 ttcaggttca atggacaaga agtattctat cggactggcc atcgggacta atagcgtcgg
     6241 gtgggccgtg atcactgacg agtacaaggt gccctctaag aagttcaagg tgctcgggaa
     6301 caccgaccgg cattccatca agaaaaatct gatcggagct ctcctctttg attcagggga
     6361 gaccgctgaa gcaacccgcc tcaagcggac tgctagacgg cggtacacca ggaggaagaa
     6421 ccggatttgt taccttcaag agatattctc caacgaaatg gcaaaggtcg acgacagctt
     6481 cttccatagg ctggaagaat cattcctcgt ggaagaggat aagaagcatg aacggcatcc
     6541 catcttcggt aatatcgtcg acgaggtggc ctatcacgag aaatacccaa ccatctacca
     6601 tcttcgcaaa aagctggtgg actcaaccga caaggcagac ctccggctta tctacctggc
     6661 cctggcccac atgatcaagt tcagaggcca cttcctgatc gagggcgacc tcaatcctga
     6721 caatagcgat gtggataaac tgttcatcca gctggtgcag acttacaacc agctctttga
     6781 agagaacccc atcaatgcaa gcggagtcga tgccaaggcc attctgtcag cccggctgtc
     6841 aaagagccgc agacttgaga atcttatcgc tcagctgccg ggtgaaaaga aaaatggact
     6901 gttcgggaac ctgattgctc tttcacttgg gctgactccc aatttcaagt ctaatttcga
     6961 cctggcagag gatgccaagc tgcaactgtc caaggacacc tatgatgacg atctcgacaa
     7021 cctcctggcc cagatcggtg accaatacgc cgaccttttc cttgctgcta agaatctttc
     7081 tgacgccatc ctgctgtctg acattctccg cgtgaacact gaaatcacca aggcccctct
     7141 ttcagcttca atgattaagc ggtatgatga gcaccaccag gacctgaccc tgcttaaggc
     7201 actcgtccgg cagcagcttc cggagaagta caaggaaatc ttctttgacc agtcaaagaa
     7261 tggatacgcc ggctacatcg acggaggtgc ctcccaagag gaattttata agtttatcaa
     7321 acctatcctt gagaagatgg acggcaccga agagctcctc gtgaaactga atcgggagga
     7381 tctgctgcgg aagcagcgca ctttcgacaa tgggagcatt ccccaccaga tccatcttgg
     7441 ggagcttcac gccatccttc ggcgccaaga ggacttctac ccctttctta aggacaacag
     7501 ggagaagatt gagaaaattc tcactttccg catcccctac tacgtgggac ccctcgccag
     7561 aggaaatagc cggtttgctt ggatgaccag aaagtcagaa gaaactatca ctccctggaa
     7621 cttcgaagag gtggtggaca agggagccag cgctcagtca ttcatcgaac ggatgactaa
     7681 cttcgataag aacctcccca atgagaaggt cctgccgaaa cattccctgc tctacgagta
     7741 ctttaccgtg tacaacgagc tgaccaaggt gaaatatgtc accgaaggga tgaggaagcc
     7801 cgcattcctg tcaggcgaac aaaagaaggc aattgtggac cttctgttca agaccaatag
     7861 aaaggtgacc gtgaagcagc tgaaggagga ctatttcaag aaaattgaat gcttcgactc
     7921 tgtggagatt agcggggtcg aagatcggtt caacgcaagc ctgggtacct accatgatct
     7981 gcttaagatc atcaaggaca aggattttct ggacaatgag gagaacgagg acatccttga
     8041 ggacattgtc ctgactctca ctctgttcga ggaccgggaa atgatcgagg agaggcttaa
     8101 gacctacgcc catctgttcg acgataaagt gatgaagcaa cttaaacgga gaagatatac
     8161 cggatgggga cgccttagcc gcaaactcat caacggaatc cgggacaaac agagcggaaa
     8221 gaccattctt gatttcctta agagcgacgg attcgctaat cgcaacttca tgcaacttat
     8281 ccatgatgat tccctgacct ttaaggagga catccagaag gcccaagtgt ctggacaagg
     8341 tgactcactg cacgagcata tcgcaaatct ggctggttca cccgctatta agaagggtat
     8401 tctccagacc gtgaaagtcg tggacgagct ggtcaaggtg atgggtcgcc ataaaccaga
     8461 gaacattgtc atcgagatgg ccagggaaaa ccagactacc cagaagggac agaagaacag
     8521 cagggagcgg atgaaaagaa ttgaggaagg gattaaggag ctcgggtcac agatccttaa
     8581 agagcacccg gtggaaaaca cccagcttca gaatgagaag ctctatctgt actaccttca
     8641 aaatggacgc gatatgtatg tggaccaaga gcttgatatc aacaggctct cagactacga
     8701 cgtggacgcc atcgtccctc agagcttcct caaagacgac tcaattgaca ataaggtgct
     8761 gactcgctca gacaagaacc ggggaaagtc agataacgtg ccctcagagg aagtcgtgaa
     8821 aaagatgaag aactattggc gccagcttct gaacgcaaag ctgatcactc agcggaagtt
     8881 cgacaatctc actaaggctg agaggggcgg actgagcgaa ctggacaaag caggattcat
     8941 taaacggcaa cttgtggaga ctcggcagat tactaaacat gtcgcccaaa tccttgactc
     9001 acgcatgaat accaagtacg acgaaaacga caaacttatc cgcgaggtga aggtgattac
     9061 cctgaagtcc aagctggtca gcgatttcag aaaggacttt caattctaca aagtgcggga
     9121 gatcaataac tatcatcatg ctcatgacgc atatctgaat gccgtggtgg gaaccgccct
     9181 gatcaagaag tacccaaagc tggaaagcga gttcgtgtac ggagactaca aggtctacga
     9241 cgtgcgcaag atgattgcca aatctgagca ggagatcgga aaggccaccg caaagtactt
     9301 cttctacagc aacatcatga atttcttcaa gaccgaaatc acccttgcaa acggtgagat
     9361 ccggaagagg ccgctcatcg agactaatgg ggagactggc gaaatcgtgt gggacaaggg
     9421 cagagatttc gctaccgtgc gcaaagtgct ttctatgcct caagtgaaca tcgtgaagaa
     9481 aaccgaggtg caaaccggag gcttttctaa ggaatcaatc ctccccaagc gcaactccga
     9541 caagctcatt gcaaggaaga aggattggga ccctaagaag tacggcggat tcgattcacc
     9601 aactgtggct tattctgtcc tggtcgtggc taaggtggaa aaaggaaagt ctaagaagct
     9661 caagagcgtg aaggaactgc tgggtatcac cattatggag cgcagctcct tcgagaagaa
     9721 cccaattgac tttctcgaag ccaaaggtta caaggaagtc aagaaggacc ttatcatcaa
     9781 gctcccaaag tatagcctgt tcgaactgga gaatgggcgg aagcggatgc tcgcctccgc
     9841 tggcgaactt cagaagggta atgagctggc tctcccctcc aagtacgtga atttcctcta
     9901 ccttgcaagc cattacgaga agctgaaggg gagccccgag gacaacgagc aaaagcaact
     9961 gtttgtggag cagcataagc attatctgga cgagatcatt gagcagattt ccgagttttc
    10021 taaacgcgtc attctcgctg atgccaacct cgataaagtc cttagcgcat acaataagca
    10081 cagagacaaa ccaattcggg agcaggctga gaatatcatc cacctgttca ccctcaccaa
    10141 tcttggtgcc cctgccgcat tcaagtactt cgacaccacc atcgaccgga aacgctatac
    10201 ctccaccaaa gaagtgctgg acgccaccct catccaccag agcatcaccg gactttacga
    10261 aactcggatt gacctctcac agctcggagg ggatgaggga gctgatccaa aaaagaagag
    10321 aaaggtagat ccaaaaaaga agagaaaggt agatccaaaa aagaagagaa aggtataggt
    10381 ttaaac
//
